# Supplementary material for: Phenotypic Differences Between the Epidemic Strains of Vesicular Stomatitis Virus Serotype Indiana 98COE and IN0919WYB2 Using an In-Vivo Pig (Sus scrofa) Model
Source: Viruses. 2024 Dec 13;16(12):1915. doi: 10.3390/v16121915 (PMC11680245; doi:10.3390/v16121915)
Supplement: Supplementary file 1 [file viruses-16-01915-s001.zip]

Archive with 1 entries (1 files):
- viruses-3281303-supplementary - final doc.pdf
